# Supplementary material for: Accumulation Patterns and Health Risk Assessment of Trace Elements in Intermuscular Bone-Free Crucian Carp
Source: Toxics. 2025 Jul 16;13(7):595. doi: 10.3390/toxics13070595 (PMC12300187; doi:10.3390/toxics13070595)
Supplement: Supplementary file 1 [file toxics-13-00595-s001.zip]

Archive with 1 entries (1 files):
- toxics-3743608-supplementary.pdf
